# Supplementary material for: Investigating the Implementation of Community-Based Stroke Telerehabilitation in England; A Realist Synthesis Study Protocol
Source: Healthcare (Basel). 2024 May 15;12(10):1027. doi: 10.3390/healthcare12101027 (PMC11120767; doi:10.3390/healthcare12101027)
Supplement: Supplementary file 1 [file healthcare-12-01027-s001.zip]

Archive with 1 entries (1 files):
- healthcare-2964886-supplementary file S1.pdf
